# Supplementary material for: Functional and genomic characterization of three novel cell lines derived from a metastatic gallbladder cancer tumor
Source: Biol Res. 2020 Apr 15;53:13. doi: 10.1186/s40659-020-00282-7 (PMC7158131; doi:10.1186/s40659-020-00282-7)
Supplement: Supplementary file 2 — Additional file 2. Gene expression of normalized transcripts per million in Chilean GBC cell lines. [file 40659_2020_282_MOESM2_ESM.xlsx]

## Sheet: S2_appendix
S2_Appendix. Gene expression of normalized transcripts per million in Chilean GBC cell lines
TRANSCRIPT	PUC-GBC1	PUC-GBC2	PUC-GBC3	Length
#Raw_reads	54561111	55902567	33879885	--
DDX11L1	0	0	0	1735
WASH7P	3.31	3.44	2.32	1351
MIR6859-1	74.42	67.68	58.88	68
MIR1302-2HG	0	0.09	0.11	1021
MIR1302-2	0	0	0	138
FAM138A	0	0	0	1219
AL627309.6	0	0	0	840
OR4G11P	0	0	0	1414
OR4F5	0	0	0	2618
AL627309.1	0.05	0.08	0.07	3726
AL627309.3	0	0	0	1319
CICP27	0	0.03	0	3812
AL627309.7	20.23	22.46	32.73	755
AL627309.8	41.46	40.06	39.15	284
AL627309.2	1.07	1.21	1.38	323
AL627309.5	0	0.05	0.01	6195
RNU6-1100P	0	0	0.81	104
AL627309.4	0	0	0	457
FO538757.2	0.6	1.71	0.06	570
FO538757.1	7.08	5.23	3.68	1397
MIR6859-2	0	0	1.25	68
AP006222.1	0.01	0.01	0.02	8224
RPL23AP24	0.38	0.35	0	385
AL732372.1	0	0	0	1095
AL732372.2	0.08	0.02	0.02	6204
WBP1LP7	0	0	0	363
OR4F29	0	0	0	995
CICP7	0	0	0	2477
AL732372.3	0.07	0.07	0.04	1239
U6	4.15	0	3.96	3379
AL669831.3	0.01	0	0.01	5411
AC114498.1	0	0	0	635
MTND1P23	5.53	5.39	3.62	372
MTND2P28	30.93	33.89	27.04	1044
MTCO1P12	84.74	81.04	107.45	1543
MIR6723	1.67	0	0	89
MTCO2P12	5.38	7.83	5.05	682
MTATP8P1	0.71	1.29	0.41	207
MTATP6P1	4924.1	6249.04	6360.46	681
MTCO3P12	11.01	12.21	10.76	547
WBP1LP6	0	0	0	424
OR4F16	0	0	0	995
CICP3	0	0	0	2455
AL669831.1	0.9	0.45	0.3	6432
RNU6-1199P	0	1.29	0	104
AL669831.2	0	0	0	456
AL669831.5	0.21	0.3	0.09	5517
AL669831.4	0.27	0.07	0.05	872
FAM87B	0	0	0.03	1947
LINC01128	2.82	2.48	0.94	9470
LINC00115	4.12	4.16	1.53	1317
FAM41C	0.02	0.05	0.01	1971
TUBB8P11	0	0.13	0	1058
AL669831.6	0	0	0	837
AL645608.7	0.3	0.5	0.26	351
AL645608.3	2.21	5.5	1.43	3043
AL645608.5	0.92	0.5	0.52	443
AL645608.1	15.37	14.17	9.85	4152
SAMD11	8.98	11.99	5.65	4166
NOC2L	122.06	104.66	31.78	5539
KLHL17	67.32	79.9	41.43	3395
PLEKHN1	10.52	11.18	5	2833
PERM1	0.4	0.39	0.28	3424
AL645608.8	32.99	6.72	1.21	2086
HES4	250.28	129.84	40.37	1118
ISG15	48.19	22.62	34.74	942
AL645608.4	0.96	0	0	154
AL645608.2	0.37	0.11	0.14	471
AGRN	283.23	292.58	62.68	10758
AL645608.6	0	0	0	402
AL390719.1	3.35	2.68	2.94	2171
AL645608.9	0.27	0.12	0.16	829
RNF223	14.49	8.1	2.94	1902
C1orf159	5.92	7.08	2.28	6322
LINC01342	0.1	0.11	0.02	1620
MIR200B	6.24	1.42	0	95
MIR200A	23.07	8.99	0	90
MIR429	94.79	30.9	11.26	83
AL390719.2	69.16	38.55	22.13	987
TTLL10-AS1	0	0	0	3532
TTLL10	0.15	0.26	0.06	3943
TNFRSF18	1.47	0.13	1.19	1370
TNFRSF4	0.16	0.57	0.12	1721
SDF4	134.96	120.76	68.16	4709
B3GALT6	126.63	125.06	70.72	2777
C1QTNF12	4.9	1.53	2.12	1794
AL162741.1	1.13	0.94	0.38	1558
UBE2J2	23.87	23.86	8.74	4712
LINC01786	1.47	1.13	0.23	513
SCNN1D	5.38	6.27	4.36	4025
ACAP3	53.22	49.54	26	8809
MIR6726	0	0	0	61
PUSL1	50.74	40.1	12.31	2489
INTS11	79.98	68.99	28.44	8220
MIR6727	0	0	0	65
AL139287.1	15.88	10.59	3.18	386
CPTP	50.68	32.3	14.94	2556
TAS1R3	0.92	1.4	0.93	3433
DVL1	82.63	58.66	27.67	3814
MIR6808	0	0	0	59
MXRA8	72.81	29.07	52.02	3622
AURKAIP1	288.15	297.5	139.86	1669
NDUFB4P8	1.2	0.73	0	367
CCNL2	228.28	156.61	110.56	6850
AL391244.1	85.3	75.72	27.6	2525
MRPL20	106.25	87.18	35.66	2788
RN7SL657P	0	0	0	293
AL391244.3	21.58	13.06	8.33	1523
ANKRD65	27.46	12.9	8.52	2644
AL391244.2	0.42	0.05	0.14	543
TMEM88B	0.27	0.08	0	492
LINC01770	1.45	0.73	1	851
VWA1	153.51	116.98	71.72	5065
ATAD3C	7.47	3.99	13.57	3976
ATAD3B	27.25	17.36	9.04	7682
AL645728.2	0.31	0.17	0.49	660
ATAD3A	27.35	20.03	4.9	3069
TMEM240	4.28	1.54	1.26	1380
SSU72	25.93	27.01	7.92	6925
AL645728.1	2.1	1.59	1.32	2101
AL691432.3	0	0	0	400
FNDC10	33.36	87.55	12.81	2085
AL691432.2	8.14	9.23	3.63	2038
MIB2	32.32	28.36	15.31	8767
MMP23B	1.3	0.72	0.74	2273
CDK11B	29.96	26.99	10.95	3488
FO704657.1	0.76	0.94	0.61	400
SLC35E2B	22.75	20.36	7.21	8395
AL691432.1	0.06	0.28	0.07	1819
MMP23A	0.4	0.07	0.14	1017
CDK11A	2.39	1.82	1.12	4701
AL031282.2	0.29	0.27	0.14	5079
AL031282.1	0.02	0.07	0.04	2759
SLC35E2	1.9	1.41	0.38	3264
NADK	38.85	22.85	8.89	5570
GNB1	21.55	21.86	4.43	6417
AL109917.1	1.98	1.91	1.41	906
CALML6	2.73	1.08	1.6	2321
TMEM52	6.8	6.66	1.3	1594
CFAP74	0.27	0.43	0.07	10422
AL391845.2	0.06	0	0	1954
GABRD	1.98	1.34	0.46	5556
AL391845.1	0.34	0.31	0.1	538
PRKCZ	4.16	3.77	1.1	7636
AL590822.2	0.1	0.13	0.08	4196
PRKCZ-AS1	2.71	2.78	1.26	1734
FAAP20	8.96	7.91	3.43	10916
AL590822.1	0.16	0.03	0.04	326
SKI	5.25	3.66	0.78	6080
MORN1	1.01	1.12	0.34	11337
AL589739.1	1.49	0.54	1.54	493
AL513477.1	6.83	6.1	2.41	2407
AL513477.2	8.54	2.35	4	568
RER1	137.13	95.61	53.99	5691
PEX10	24.89	19.1	7.21	3789
PLCH2	1.15	0.18	0.05	10781
AL139246.1	0.31	1.25	0.44	455
AL139246.4	0.42	0.51	0.4	514
PANK4	18.61	16.61	5.49	5107
HES5	0.1	0.36	0.17	1306
AL139246.5	5.9	4.96	2.62	996
TNFRSF14-AS1	7.57	0.04	0.5	6137
TNFRSF14	77.94	7.5	18.57	6219
AL139246.2	1.43	0.08	0.17	1297
AL139246.3	0.94	0	0.34	626
FAM213B	107	36.97	11.94	3371
MMEL1	0.13	0.17	0.02	3844
AL831784.1	0.04	0.16	0.15	373
TTC34	0.05	0.04	0.03	8814
AC242022.1	0	0	0	1565
AL592464.2	0	0	0	607
AL592464.1	0	0	0	429
AL589702.1	0	0	0	1654
ACTRT2	0	0	0	1421
LINC00982	0.63	0.62	0.18	5600
PRDM16	0.05	0.07	0.01	9767
MIR4251	0	0	0	61
AL008733.1	0	0.34	0	469
AL512383.1	0	0	0.16	2677
AL590438.1	0	0	0	3461
ARHGEF16	47.73	20.85	12.17	5563
AL512413.1	14.24	1.05	5.51	382
MEGF6	5.15	3.94	0.7	7039
MIR551A	0	0	0	96
AL513320.1	2.64	1.55	1.19	622
TPRG1L	48.9	29.02	8.57	2414
WRAP73	16.5	15.88	4.65	7604
TP73	2.05	2.39	0.38	6763
AL136528.1	0.01	0	0	754
AL136528.2	0	0	0	351
TP73-AS1	807.51	1105.32	224	7370
CCDC27	0.01	0.01	0	4285
SMIM1	2.34	1.96	2.44	954
LRRC47	21.35	21.01	7.1	4516
RN7SL574P	3.47	0	5.39	297
AL365330.1	3.04	1.51	2.85	531
CEP104	8.94	7.18	2.12	7876
DFFB	2.11	1.66	0.56	3870
C1orf174	15.19	13.24	3.09	4388
LINC01134	0.18	0.23	0.04	4064
LINC01346	0	0	0	3894
LINC01345	0	0	0	1852
AL805961.1	0	0	0	1830
AL805961.2	0	0	0	4817
EEF1DP6	0	0	0	372
LINC01777	0	0	0	2104
AL355602.1	0	0	0	3402
Z98747.1	0	0	0	356
LINC01646	0	0	0	1994
AJAP1	0	0	0	12405
BX005132.2	0	0	0	464
BX005132.1	0	0	0	1580
AL691497.1	0	0	0	449
AL139823.1	0	0	0	1225
Z98259.3	0	0	0	2316
Z98259.2	0	0	0	609
Z98259.1	0	0	0	1697
Z97988.1	0	0	0	135
AL365255.1	0	0	0	1095
MIR4417	0	0	0	73
MIR4689	10.63	5.8	0	70
NPHP4	1.98	1.62	0.44	13167
KCNAB2	0.36	0.25	0.15	9534
CHD5	0.15	0.09	0.02	9890
RPL22	104.32	90.66	24.18	4900
AL031847.1	3.43	1.14	1.16	378
RNF207	58.49	23.49	21.47	6585
ICMT	84.09	87.53	24.72	4910
LINC00337	3.2	1.83	1.55	1685
HES3	0	0	0.06	697
GPR153	7.14	6.9	2.35	4082
ACOT7	2.01	2.93	0.74	4124
AL031848.2	0.53	0.64	0.3	837
HES2	4.68	5.32	0.63	5407
ESPN	1.01	2.07	0.57	6943
MIR4252	0	0	0	63
AL031848.1	0	0	0	351
TNFRSF25	43.99	37.97	24.46	3918
PLEKHG5	6.25	5.66	1.09	7053
NOL9	6.77	5.57	2.49	7293
RNU6-731P	0	0	0	111
AL591866.1	0.21	0	0	401
TAS1R1	0.01	0.02	0	2892
ZBTB48	24.92	15.24	11.24	4503
KLHL21	8.23	5.03	1.32	6901
PHF13	27.08	25.56	7	3681
THAP3	7.58	7.66	3.05	4072
DNAJC11	13.04	11.38	3.72	5083
LINC01672	0	0	0	2188
AL591163.1	0	0	0	987
AL590128.2	2.78	1.4	1.5	415
CAMTA1	0.18	0.18	0.06	10033
AL590128.1	0	0	0	286
AL512330.1	0	0	0	349
RNU1-8P	0	0	0	165
CAMTA1-IT1	0	0	0	365
Z97987.1	0	0	0	744
AL365194.1	0	0	0	361
AL359881.3	0.17	0.16	0	1721
AL359881.2	0.52	0	0.3	570
AL359881.1	2.76	2.51	1.26	267
VAMP3	37.73	31	7.9	2760
Z98884.2	13.47	5.78	4.71	393
PER3	2.12	3.01	1.26	8099
Z98884.1	0.01	0.02	0.02	830
UTS2	0.03	0.08	0.01	1791
TNFRSF9	0.24	0.16	0.33	6331
AL009183.1	0	0	0	355
PARK7	60.36	62.02	19.41	2397
Y_RNA	639.41	473.47	787.31	79078
AL034417.4	1.08	0.86	0.75	4116
AL034417.3	0.17	0.08	0.14	1043
ERRFI1	38.35	23.25	5.87	4186
AL034417.2	0.01	0.01	0.01	2044
AL034417.1	0	0	0.07	800
AL358876.1	0	0	0	1075
LINC01714	0.06	0	0.01	950
RNU1-7P	0	0	0	164
AL358876.2	0	0	0	477
RNU6-991P	0	0	0	107
SLC45A1	0.3	0.51	0.15	2888
RERE	1.09	1.11	0.31	11503
AL096855.1	0.01	0	0.02	702
SNORA77	9.25	18.02	21.93	362
AL096855.2	0	0	0	369
RPL7P11	0	0	0	658
RPL7P7	0	0.38	1.91	703
AL357552.1	0	0	0	415
AL357552.2	2.59	0.9	3.88	353
RPL23AP19	0	0	0	369
ENO1	537.91	585.53	127.18	3958
MIR6728	6.67	1.52	0	89
ENO1-IT1	0.86	0.54	0.61	744
ENO1-AS1	1.38	0.5	0.63	456
RNU6-304P	0	0	0	107
HMGN2P17	0	0	0	743
AL139415.1	0	0	0	352
AL139415.2	0	0	0	163
CA6	0	0	0	2662
RN7SL451P	0	0	0	299
SLC2A7	0.01	0	0	1539
SLC2A5	0.11	0.02	0.01	6693
SCARNA16	0	0	0	1096
GPR157	3.35	2.74	2.44	5372
MIR34AHG	1.41	1.02	0.47	4571
MIR34A	0	0	0	110
LINC01759	0.73	0.67	0.34	1662
Z98044.1	0	0	0	1764
H6PD	8.25	10.83	4.37	9321
SPSB1	2.15	1.66	0.49	3403
BX323043.1	0.25	0.08	0.05	1765
AL928921.2	0.11	0.1	0.09	2623
RNA5SP40	0	0	0	110
AL928921.1	0	0	0	708
SLC25A33	2.76	2.43	0.85	3854
AL954705.1	3.15	1.2	1.65	559
TMEM201	9.43	7.8	2.29	6966
PIK3CD	0.7	1.05	0.32	6332
PIK3CD-AS1	0	0	0	1823
AL691449.1	0	0	0	421
PIK3CD-AS2	0.11	0.26	0.08	939
CLSTN1	29.92	25.05	6.58	5559
MZT1P1	0	0	0	246
AL357140.3	0.07	0	0.04	1983
CTNNBIP1	1.68	1.62	0.85	3339
AL357140.1	0	0	0.05	424
LZIC	9.05	6.36	3.03	2794
AL357140.2	0.25	0.04	0.02	440
NMNAT1	1.83	1.51	0.54	4610
RN7SKP269	3.69	1.26	0.79	319
AL357140.4	0	0	0	412
MIR5697	0	1.73	6.54	78
AL603962.1	0	0	0	436
RBP7	1.26	1.94	0.68	861
UBE4B	4.65	4.59	1.19	9128
AL590639.1	0	0	0	337
PGAM1P11	0.15	0.27	0.26	680
RNU6-828P	2.77	0	0.79	107
KIF1B	2.9	2.58	0.71	17720
MIR1273D	0	0	1.97	86
RNU6-37P	5.53	1.26	22.96	107
RN7SL731P	0	0	0	293
AL139424.3	0.03	0	0.06	2381
AL139424.2	2.47	0.93	1.25	1477
PGD	91.86	107.56	45.14	2966
AL139424.1	0.55	1.17	0.11	797
CENPS-CORT	0.05	0.07	0.01	2244
CENPS	0.76	0.68	0.43	1739
CORT	1.01	0.61	0.23	1130
DFFA	31.89	27.68	8.79	6622
AL354956.1	1.12	1.02	0.64	467
PEX14	1.25	1.39	0.37	2995
RN7SL614P	1.58	0.48	0	280
CASZ1	2.76	1.83	0.28	11336
AL139423.1	0.06	0.04	0	7923
HSPE1P24	0	0	0	238
C1orf127	0.02	0	0	3573
CFL1P6	0.18	0	0.1	494
TARDBP	36.35	37.03	10.82	6071
AL109811.4	0.01	0.01	0.01	2205
MASP2	0.06	0.05	0.06	4251
AL109811.3	10.29	6.29	5.41	870
SRM	93.81	120.65	22.13	1898
EXOSC10	47.6	41.22	13.59	6003
AL109811.1	0.76	1.24	0.69	2682
AL109811.2	1.21	0.6	0.45	536
MTOR	9.19	8.76	2.41	12119
MTOR-AS1	0.1	0.05	0	763
RNU6-537P	0	0	0	103
ANGPTL7	0	0	0	2238
RNU6-291P	0	0	0	107
RPL39P6	0	0	0	150
UBIAD1	5.84	5.25	1.37	5082
UBE2V2P3	0	0	0	437
AL031291.1	0	0.02	0	742
MTCYBP45	0	0	0	565
DISP3	0.12	0.56	0.04	6142
LINC01647	0	0	0	1285
AL031731.1	0.02	0	0.01	2094
FBXO2	24.45	44.67	18.23	3416
FBXO44	25.7	29.29	16.49	3527
FBXO6	4.83	5.67	2.99	1811
MAD2L2	11.15	18.68	7.03	3324
DRAXIN	0.01	0.16	0.01	7346
AGTRAP	28.07	29.5	14.69	2435
C1orf167	0.08	0.07	0.13	6499
AL953897.1	0	0	0	1868
MTHFR	12.27	9.18	4.43	11978
CLCN6	10.09	8.38	4.61	6938
NPPA-AS1	3.53	1.51	4.41	1427
NPPA-AS1_1	0	0	0	173
NPPA-AS1_2	0	0	0	149
NPPA	0.22	0	0.1	1120
NPPA-AS1_3	0	0	0	108
NPPB	0	0	0	694
AL021155.1	0	0	0	2637
RNU5E-1	0	1.12	0.71	120
RNU5E-4P	0	2.24	0.71	120
KIAA2013	80.54	70.83	29.39	3281
PLOD1	30.49	54.99	16.22	5320
MFN2	32.7	29.51	6.58	4973
AL096840.1	0	0	0	93
MIIP	25.65	22.57	10.45	2821
MIR6729	0	0	0	65
RN7SL649P	0	0	0	275
TNFRSF8	0.05	0.07	0.01	3738
RNU6-777P	0	0	0	104
RPL23AP89	0	0	0	255
MIR7846	0	0	0	96
TNFRSF1B	4.56	2.38	1.95	3766
MIR4632	0	0	0	61
RPL10P17	0	0	0	316
SNORA70	28.46	5.97	12.53	3338
VPS13D	2.69	2.06	0.78	20023
SNORA59A	10.68	8.83	3.89	152
AC243836.1	1.05	0	0	438
DHRS3	39	11.97	6.52	3036
RNU6ATAC18P	57.19	14.67	25.18	101
MIR6730	15.55	10.1	1.27	67
AC254633.1	23.02	5.43	2.2	345
AADACL4	0	0	0	1575
AC244670.1	0	0	0	112
AADACL3	0	0	0	4049
C1orf158	0.02	0	0	4118
PRAMEF12	0.14	0	0	1786
PRAMEF1	0	0	0	2439
LINC01784	0	0	0	378
PRAMEF11	0	0	0	1845
PRAMEF30P	0	0	0	1417
HNRNPCL1	0	0	0	1108
PRAMEF2	0	0	0	1642
PRAMEF4	0	0	0	1828
PRAMEF10	0	0	0	1525
PRAMEF7	0	0	0	1660
RNU6-1072P	0	0	0	107
PRAMEF29P	0	0	0	1139
PRAMEF6	0	0	0	1784
PRAMEF28P	0	0	0	1450
PRAMEF27	0	0	0	1863
HNRNPCL3	0	0	0	1148
PRAMEF25	0	0	0	1918
PRAMEF34P	0	0	0	1447
PRAMEF35P	0	0	0	891
HNRNPCL2	0	0.2	0	1148
PRAMEF36P	0	0	0	1452
AC245056.1	0	0	0	384
PRAMEF26	0	0	0	1863
HNRNPCL4	0	0	0	882
PRAMEF9	0	0	0	1863
PRAMEF13	0	0	0	2300
PRAMEF18	0	0	0	2067
PRAMEF31P	0	0	0	1371
PRAMEF5	0	0	0	1720
PRAMEF32P	0	0	0	1068
RNU6-443P	0	0	0	107
PRAMEF8	0	0	0	1937
PRAMEF33	0	0	0	1518
PRAMEF15	0	0	0	1865
AC243961.1	0	0	0	384
PRAMEF14	0	0	0	2301
PRAMEF19	0	0	0	1233
PRAMEF17	0	0	0	1578
PRAMEF20	0	0	0	1597
LRRC38	0.18	0.03	0	2209
AL354712.1	0	0	0	477
BRWD1P1	0	0	0	371
PDPN	0.01	3.69	0.06	3707
RNA5SP41	0	0	0	101
AL359771.1	0	0	0	379
SCARNA11	1.12	0	3.84	552
PRDM2	2.2	1.87	0.67	10923
KAZN	0.05	0.16	0.01	13841
RNU6-1265P	0	0	0	103
AL357873.1	0	0	0	282
AL359873.1	0	0	0	764
TBCAP2	0	0	0	326
TMEM51-AS1	1.77	0.28	0.37	7100
TMEM51	5.6	3.07	1.44	2240
C1orf195	0	0.02	0	559
AL035405.1	0	0	0	710
AL391094.1	0.25	0.11	0.43	966
FHAD1	0.22	0.24	0.02	12805
AL031283.2	0	0	0	3105
AL031283.3	0	0	0	727
AL031283.1	0.2	0.25	0.05	5178
EFHD2	14.49	10.49	4.3	2531
CTRC	0.01	0.05	0.02	3486
CELA2A	0	0	0	1519
CELA2B	0	0	0	1457
CASP9	2.07	0.58	0.54	5269
DNAJC16	3.78	2.94	1.16	8563
SCARNA21B	0	0	0	140
AL121992.3	3.4	1.16	0.24	346
AGMAT	17.84	1.87	1.01	2500
AL121992.1	0.09	0.07	0.04	2845
CHCHD2P6	3.62	2.09	1.32	447
RNU7-179P	0	0	0	68
CD24P1	0	0	0	225
DDI2	6.33	3.85	1.49	12136
RSC1A1	0	0	0	1854
AL121992.2	0	0	0	256
PLEKHM2	14.52	13.08	4.23	4122
AL450998.3	0.02	0.02	0.01	1533
SLC25A34	2.44	1.63	1.04	3195
AL450998.2	0	0	0.01	639
TMEM82	0.05	0	0	1520
FBLIM1	24.16	20.07	6.56	4716
RPL12P14	0.6	0.27	0.34	490
UQCRHL	12.79	13.65	2.81	2180
AL450998.1	8.05	11.29	1.15	438
FLJ37453	1.22	1.39	0.57	2473
SPEN	10.83	10.36	2.2	13294
AL034555.1	0	0	0	211
ZBTB17	6.39	8.05	2.91	4240
AL355994.4	0	0	0.15	563
AL355994.1	0	0	0	260
AL355994.5	0	0	0	236
TBC1D3P6	0	0	0	962
C1orf64	0	0	0	3039
AL355994.3	0	0	0	466
HSPB7	0.03	0.05	0	3910
CLCNKA	0.77	1.56	0.77	3476
AL355994.2	0.24	0.27	0	704
CLCNKB	1	1.3	0.49	2939
FAM131C	1.01	1.08	0.25	1701
EPHA2	96.73	66.91	43.36	4159
AL451042.2	1.8	1.26	0.71	904
AL451042.1	2.24	1.27	1.38	544
ARHGEF19-AS1	0	0.53	0	439
ARHGEF19	7.58	17.91	3.89	3745
ANO7L1	0.76	0.55	0.4	1990
RSG1	6.42	6.37	2.04	1545
MT1XP1	0.79	2.16	3.18	186
FBXO42	2.13	1.81	0.55	8984
SZRD1	16.72	15.81	3.03	4747
AL358794.1	0.39	0	0	381
SPATA21	0.1	0.06	0.01	4506
NECAP2	20.15	16.54	4.52	5559
LINC01772	1.54	0.85	0.76	3245
CROCCP3	0.91	1.24	0.7	6813
RNU1-1	0	0	0	164
AL137802.2	1.45	1.8	1.44	1110
AL137802.1	0	0	0	327
LINC01783	0.06	0	0	2068
RNU1-6P	0	0	0	144
FAM231B	0	0	0	510
AL355149.1	0	0.14	0	882
NBPF1	9.7	7.57	2.85	12212
AL137798.1	0	0	0	339
CROCCP2	9.93	5.31	2.54	5606
AL137798.3	0	0	0	166
MST1P2	26.8	12.49	20.79	2291
AL137798.2	0	0	0	817
RNU1-3	0	0	0	164
FAM231A	0	0	0	510
AL021920.2	0.52	0.58	0.31	1351
EIF1AXP1	4.39	4.3	1.74	435
ESPNP	0.28	0.2	0.05	3178
AL021920.1	0	0.1	0	406
FAM231C	0	0	0	510
AL021920.3	0	0	0	819
CROCC	0.97	0.92	0.47	8871
CROCCP4	0.05	0	0	762
RNU1-4	0	0	0	164
MST1L	3.45	1.64	2.98	5180
BX284668.1	0	0	0	837
BX284668.3	0	0	0.02	882
MIR3675	0	0	0	73
BX284668.2	0	0.04	0.03	2963
RNU1-5P	0	0	0	144
BX284668.5	21.38	7.56	11.11	508
BX284668.4	0	0	0.33	508
RNU1-2	0.9	0	0.51	164
BX284668.6	0.67	0.61	0.38	438
MFAP2	47.82	168.04	15.97	2915
AL049569.1	0.02	0.02	0	636
ATP13A2	38.64	44.09	13.88	5253
SDHB	31.18	19.1	5.24	2462
PADI2	4.65	11.62	1.42	5984
AL590644.1	0.07	0.31	0.59	4676
AL590644.3	0.02	0	0	1228
PADI1	3.68	3.64	3.96	4903
PADI3	0.14	0.28	0.11	3189
MIR3972	0	0	0	87
PADI4	0	0.05	0.02	2971
PADI6	0	0	0	2396
AC004824.1	6.6	4.93	2.56	311
RCC2	51.88	68.43	14.03	4126
ARHGEF10L	6.08	2.02	0.94	7817
AL136529.1	0	0	0	610
ACTL8	0.02	0	0	1864
AL357509.1	0	0	0	2013
LINC01654	0	0	0	2471
IGSF21	0	0	0	3085
AL365209.1	0	0	0	6473
AL359738.1	0	0	0	430
AL591896.1	0	0	0	491
KLHDC7A	14.08	1.45	0.9	5145
DYNLL1P3	0	0	0	266
AL031737.1	0	0	0	223
PAX7	0.01	0	0	6313
TAS1R2	0	0	0	2542
AL080251.1	0	0	0	4369
ALDH4A1	2.32	3.17	0.67	3689
MIR4695	0	0	0	74
MIR1290	0	1.73	0	78
IFFO2	8.01	5.25	0.97	6188
AL137127.1	2.29	1.33	1.14	3402
UBR4	25.4	18.59	7.66	24675
AL035413.1	0.1	0.08	0.02	507
EMC1	44.25	47.25	13.2	9623
MRTO4	93.16	78.15	22.25	2822
AKR7L	0.91	0.18	0.45	2768
AKR7A3	1.95	0.86	0.71	1710
AL035413.2	0	0	0	525
AKR7A2	43.72	35.23	9.83	1781
RNU6-1099P	9.68	2.52	1.58	107
PQLC2	18.57	17.33	10.63	2686
CAPZB	10.95	8.51	2.56	3238
RN7SL277P	0	0	0	288
RNU4-28P	0	0	0	141
AL031727.2	0	0	0	207
MINOS1	1.37	1.23	0.49	5227
MINOS1-NBL1	0	0	0	2493
AL031727.1	12.27	19.98	10.17	455
NBL1	4.24	2.26	1.76	3465
HTR6	0.01	0.07	0.01	1984
TMCO4	3.09	1.64	0.63	4054
RNF186	11.98	0.11	0	1250
AL391883.1	0.06	0	0	447
OTUD3	5.75	4.84	1.81	6767
PLA2G2E	0	0.04	0	785
RN7SL304P	0	0	0	301
PLA2G2A	1.29	0.88	0	1685
PLA2G5	0	0	0	2607
PLA2G2D	0	0	0	2681
PLA2G2F	0.17	0.07	0.08	6440
Z98257.1	0.02	0	0.05	2639
PLA2G2C	0.02	0.01	0.01	3298
UBXN10-AS1	0.85	0.3	0.26	510
UBXN10	3.67	3.41	0.62	5571
LINC01757	0	0	0	480
Z98257.2	0	0	0	1639
VWA5B1	0	0	0.01	6377
AL020998.1	0	0	0	229
LINC01141	0.01	0.02	0	3394
AL139254.1	0	0	0	376
AL139254.2	0	0	0	1340
AL139254.3	0.63	0	0	674
CAMK2N1	366.84	126.89	111.27	2615
MUL1	49.05	44.12	22.02	2438
RPS4XP4	0	0	0	763
FAM43B	0	0.42	0.39	2572
CDA	8.6	6.83	8.56	963
PINK1	30.88	30.87	16.08	4836
MIR6084	0	0	0	110
PINK1-AS	8.87	8.76	2.59	4443
DDOST	633.07	742.99	280.06	2721
KIF17	0.15	0.2	0.02	4470
AL663074.2	0	0	0	479
SH2D5	3.04	4.35	0.95	4423
AL663074.1	0.14	0.12	0	299
HP1BP3	50.29	35.86	14.69	7442
EIF4G3	3.46	2.47	1.15	9596
RNU7-200P	0	0	0	62
MIR1256	0	0	1.42	119
RPS15AP6	3.06	4.17	8.31	385
AL627311.1	0	1.17	0.74	115
HSPE1P27	0	0	0	296
ECE1	9.82	10.51	3.67	7265
AL031005.1	0	0	0	723
AL031728.1	0.18	0.23	0.12	2479
PPP1R11P1	0	0	0	376
AL592309.1	0	0	0	649
AL592309.2	0	0	0	761
NBPF2P	2.02	1.88	0.8	661
HS6ST1P1	0.24	0.97	0.07	1234
CROCCP5	0.18	0.04	0.05	830
NBPF3	1.51	1.59	0.5	6812
PFN1P10	0	0	0	327
ALPL	0.2	9.25	0.03	3007
AL359815.1	0	0.06	0	821
RAP1GAP	4.93	2.2	0.88	5755
USP48	9.46	6.48	4.31	9497
AL590103.1	0	0	0	307
LDLRAD2	1.37	0.43	0.27	4490
HSPG2	55.11	19.62	5.15	17684
AL590556.1	0	0	0	483
AL590556.2	0	0	0	1162
CELA3B	0.03	0	0	1541
RN7SL386P	0	0	0	297
RNU6-1022P	0	0	0	104
CELA3A	0.53	0	0.05	1224
RN7SL186P	0	0	0	297
RNU6-776P	0	0	0	104
LINC01635	0.07	0.32	0.04	1126
LINC00339	11.62	7.96	5.05	3764
CDC42	37.86	27.73	8.38	3598
CDC42-IT1	0.18	0.03	0.18	692
AL031281.1	0	0	0	488
AL031281.2	1.57	0	0.67	748
WNT4	1.47	1.69	0.71	4527
MIR4418	0	0	0	62
AL591122.1	0	0	0	492
AL591122.2	0	0	0	1853
ZBTB40	5.36	4.46	1.74	8992
ZBTB40-IT1	0.59	0.36	0.15	273
EPHA8	0.27	0.41	0.02	5358
MIR6127	0	0	0	109
C1QA	0	0	0	1272
C1QC	0	0	0	1335
C1QB	0	0	0	1601
EPHB2	1.92	9.14	0.97	12516
MIR4684	0	0	0	82
AL512444.1	0	0.12	0	480
MIR4253	0	5.97	0	68
LACTBL1	0	0	0.01	1641
TEX46	0.09	0.03	0.02	658
KDM1A	25.21	29.79	15	5435
AL031428.1	0	0	0	666
MIR3115	0	0	1.25	68
MIR4419A	0	0	0	77
LUZP1	3.77	3.18	0.98	9658
AL161672.1	0	0	0	818
RNU6-514P	0	0	0	107
RNU6-135P	0	0	0	101
HTR1D	64.27	6.31	8.5	2835
AL109936.1	0.32	0.29	0	460
LINC01355	10.27	8.63	3.55	5444
AL109936.8	0	0.03	0.02	604
HNRNPR	28.24	33.42	5.64	8676
ZNF436	8.7	15.73	2.89	4392
ZNF436-AS1	6.35	6.24	4.67	2655
AL109936.2	0	0.41	0.39	650
TCEA3	0.77	4.95	0.1	3515
AL357134.1	0	0	0	426
ASAP3	5.55	9.41	3.29	4988
E2F2	5.24	4.67	0.92	5457
AL021154.1	1.16	0.38	0.19	456
ID3	26.5	16.42	2.95	1797
MDS2	0.01	0.01	0	2142
AL451000.1	0	0	0	1186
RPL11	1075.72	927	233.61	1987
ELOA	31.02	24.74	8.79	5391
ELOA-AS1	1.41	0.72	0.45	1347
PITHD1	29.97	24.08	8.76	2186
LYPLA2	192.01	161.16	44.05	2196
GALE	214.87	59.34	68.58	3978
HMGCL	13.47	5.46	2.5	5658
FUCA1	42.76	26.3	19.73	2047
CNR2	0	0	0	5254
BTBD6P1	0	0	0	1267
AL590609.3	0	0	0	210
MIR378F	0	0	0	78
AL590609.2	0	0.36	0	368
PNRC2	170.81	130.95	33.11	2564
SRSF10	100.17	81.71	20.54	10277
AL590609.1	0	0.21	0	328
AL591178.1	0.04	0.01	0	454
MYOM3	6.65	0.14	0.21	9254
AL591178.2	0	0	0	461
IL22RA1	11.55	1.83	0.76	2798
IFNLR1	4.35	3.11	0.92	4923
AL590683.1	0.04	0	0.01	1849
AL138902.1	0.02	0.01	0	856
GRHL3	15.72	9.03	1.53	3940
STPG1	1.2	0.88	0.4	8511
NIPAL3	7.45	4.24	1.92	9404
RCAN3	4.03	3.27	0.98	7077
AL445686.2	0.1	0.04	0	1445
NCMAP	0.59	0.13	0.03	4122
AL445686.1	1.27	0.38	0.24	348
SRRM1	24.94	26.03	10.14	8168
AL445648.1	0	0	0	886
CLIC4	6.33	5.37	0.9	4495
RNU6-1208P	0	0	0	107
RUNX3	1.26	0.64	0.23	4523
MIR6731	4.13	0	0	72
AL445471.1	0.59	0.23	0	820
AL445471.2	0	0	0	2443
MIR4425	0	0	0	84
AL050344.1	0	0	0	863
AL121994.1	0	0	0	402
AL031432.1	0	0	0	988
SYF2	41.31	30.39	9.55	3370
AL031432.4	4.35	2.44	2.57	2190
AL031432.5	0.58	0.53	0.33	760
RSRP1	8.38	4.18	3.45	6804
AL031432.3	0.91	0.83	0.17	485
AL031432.2	2.55	1.55	0.49	459
RHD	0	0	0	3313
SDHDP6	0.31	0.84	0.18	480
AL928711.1	0.42	0.26	0.08	459
TMEM50A	53.8	36.39	21.72	3410
RHCE	0.07	0.03	0.03	2433
AL031284.1	0.61	0.84	0.18	478
TMEM57	5.34	3.62	2.49	3979
LDLRAP1	8.54	5.87	2.61	5397
AL606491.1	0	0	0	483
MAN1C1	0.05	0.12	0.03	9026
AL031280.1	0	0	0.01	2224
SELENON	24.16	33.19	7.3	4424
AL020996.2	0	0	0	792
AL020996.1	1.41	0.82	0.27	2793
MTFR1L	25.14	15.49	7.96	5817
AL020996.3	0	0	0	222
AUNIP	2.03	2.29	0.38	2408
AL033528.2	0.62	0.39	0.26	849
PAQR7	62.25	51.46	25.5	3297
STMN1	48.54	66.6	10.97	6261
SNRPFP2	0	0	0	251
AL033528.1	0	0	0	140
MIR3917	0	0	0	93
PAFAH2	4.85	2.11	1.11	3835
RNU6-110P	0	0	0	104
SCARNA17	1.03	0	2.36	698
SCARNA18	0	3.25	0	301
EXTL1	0.5	0.29	0.06	4537
SLC30A2	6.99	2.52	3.53	3498
AL391650.2	0.78	0.05	0.31	941
TRIM63	0.09	0.04	0.05	2573
PDIK1L	6.56	3.04	1.62	4535
FAM110D	0.42	0.35	0.27	2858
C1orf232	0	0	0	761
AL391650.1	0.45	0.46	0.22	1721
ZNF593	99.23	96.24	34.6	769
CNKSR1	48.45	26.35	17.11	4043
CATSPER4	0.06	0.03	0.18	2030
AL355877.1	1.69	0.42	0.3	3191
AL355877.3	0.08	0	0	899
CEP85	7.93	6.75	2.37	5422
AL355877.2	0	0	0	358
SH3BGRL3	146.9	150.65	59	1786
UBXN11	13.55	13.37	4.22	4704
CD52	3.94	5.67	4.35	935
CRYBG2	7.89	3.71	2.71	6051
AL451139.1	0	0	0	346
ZNF683	0	0	0	2379
LIN28A	0	0	0	4008
DHDDS	1.87	1.19	0.53	5596
AL513365.1	0	0	0.16	535
AL513365.2	0.19	0	0.09	529
HMGN2	226.56	273.6	66.42	2509
DPPA2P2	0	0	0	897
RPS6KA1	4.38	2.1	0.81	5884
MIR1976	0	0	0	52
RN7SL679P	0	0	0	304
RNU7-29P	0	0	0	64
AL627313.1	0	0	0	238
snoU13	5.7	2.59	4.07	3224
AL627082.1	0	0	0	235
AL512408.1	0.59	0.4	0.42	2000
ARID1A	4.5	3.06	0.98	15922
PIGV	5.5	3.22	2.56	3382
RN7SL165P	0.51	0	0	291
ZDHHC18	3.06	3.7	1.33	5436
SFN	118.3	125.48	40.54	1320
AL034380.1	0	0.06	0.04	306
GPN2	5.45	3.9	1.82	4979
GPATCH3	6.03	3.5	1.48	2225
NUDC	7.48	6.48	2.2	2856
NR0B2	0	0	0	1156
KDF1	4.41	2.1	1.11	1793
RPL12P13	0	0	0.1	497
AL356390.1	0.74	0.34	0.21	397
OSTCP2	0	0	0	444
TRNP1	23.72	0.96	1.27	1976
FAM46B	0.54	0.8	0.4	2368
SLC9A1	2.31	1.38	0.99	5974
AL590640.2	0	0	0	527
CHCHD3P3	0.23	0.21	0.13	640
NPM1P39	0.17	1.23	0	867
SNRPEP7	0	0	0	220
AL590640.1	0	0	0	379
WDTC1	1.49	0.98	0.18	6024
FO393419.3	0	0	0	282
TMEM222	10.04	8.18	2.87	4476
RNU6-48P	0	1.26	0	107
ACTG1P20	2.2	0.86	0	468
SYTL1	27.71	17.19	12.35	5584
MAP3K6	9.93	6.05	5.13	4951
FCN3	0.18	0	0.03	2167
CD164L2	1.5	1.05	1.44	2041
FO393419.1	0	0	0	355
GPR3	0.97	0.17	0.26	2115
WASF2	2.56	1.5	0.45	5676
FO393419.2	0	0	0	428
BX293535.1	0	0	0	283
AHDC1	0.95	0.82	0.26	7157
FGR	0.01	0	0.01	3474
AL031729.1	3.07	1.4	0	192
AL445490.2	0	0	0.18	441
IFI6	540.29	303.89	1069.81	865
AL445490.1	0	0	0	1651
RNU6-949P	0	0	0	107
CHMP1AP1	0	0	0	662
RNU6-424P	0	0	0	105
FAM76A	2.16	1.71	0.71	4034
AL020997.1	2.11	1.92	1.69	349
RPEP3	0.22	0.2	0	676
STX12	5.52	3.37	1.62	3846
AL020997.2	0.8	0	1.83	184
AL020997.3	2.87	0.75	1.64	359
RNU6-1245P	0	0	0	106
PPP1R8	14.18	13.38	3	2819
SCARNA1	2.67	0.81	0	166
THEMIS2	0.79	0.67	0.25	4621
RPA2	15.55	13.06	2.95	2019
SMPDL3B	7.85	5.07	2.16	2670
AL512288.1	0.01	0.02	0.01	491
XKR8	9.44	10.64	6.91	2743
EYA3	2.09	1.69	0.5	6483
AL512288.2	2	0.36	3.67	367
RN7SL559P	4.46	1.35	3.97	297
SPCS2P4	2.16	2.35	2.22	681
AL137792.2	0	0	0	235
AL137792.1	0	0	0	557
RNU6-176P	0	0	0	105
PTAFR	1.07	0.17	1.17	4706
DNAJC8	24.79	26.73	7.4	2888
ATPIF1	52.95	33.75	18.46	2225
AL353622.1	13.73	8.64	8.07	1945
AL353622.2	0	0	0.2	425
SESN2	10.95	7.01	2.83	3453
MED18	16.34	11.93	4.22	2019
PHACTR4	3.94	2.64	0.82	7322
CR391992.1	0.37	0.68	3.2	394
RNU6ATAC27P	3.73	3.39	5.69	119
RCC1	33.59	30.74	4.49	3888
SNHG3	88.7	73.91	25	4088
SNORA73A	0	0	0	206
SNORA73B	42.62	35.48	12.82	204
PRDX3P2	0	0	0	611
AL513497.1	2.82	3.2	1.73	2083
TRNAU1AP	10.01	6.97	3.36	4311
SNHG12	106.53	56.35	23.32	3377
SNORD99	120.54	85.87	31.04	74
SNORA61	0	0	0	130
SNORA44	0	0	0	240
SNORA16A	0	0	0	137
TAF12	2.6	1.93	0.9	2337
RAB42	0.45	0.99	0.03	2200
LINC01715	0.19	0.17	0.3	978
RNU11	0	0	0	134
AL360012.1	0	0	0	131
GMEB1	1.78	2.05	0.65	6459
SCARNA24	6.47	6.86	5.55	267
YTHDF2	15.83	13.72	3.91	3859
OPRD1	0.02	0.11	0.01	9345
AL009181.1	0.02	0	0.06	1085
EPB41	1.84	1.23	0.44	10739
AL138785.1	0	0.4	0.25	331
Metazoa_SRP	59.44	37.89	98.88	47946
TMEM200B	5.66	21.93	3.28	2639
AL357500.1	0.12	0.05	0.07	279
SRSF4	28.44	19.38	11.35	8893
uc_338	23.94	13.61	16.27	6033
MECR	6.43	6.74	1.63	3922
AL590729.1	0	0	0	573
PTPRU	33.27	38.99	5.06	6682
LINC01756	0	0.01	0	2148
AL671862.1	0	0	0	349
AC092265.1	0	0	0	498
AL645944.2	0	0	0	1953
AL645944.1	0	0	0	493
LINC01648	0	0	0	1519
AL137076.1	0	0	0	551
AL021921.1	0	0	0	93
AL161638.2	0	0	0	507
AL161638.1	0	0	0	481
MATN1	0.19	0.2	0.01	4606
MATN1-AS1	1.52	0.56	0.54	4024
LAPTM5	0.47	0.41	0.25	3274
MIR4420	0	0	0	77
AL137027.1	0	0.03	0	444
LINC01778	0.01	0.05	0	1646
RN7SKP91	0	0	0	288
AL445235.1	0	0	0	1747
SDC3	8.93	7.18	1.63	7067
RN7SL371P	0	0	0	267
PUM1	7.69	5.91	1.19	6621
AL356320.2	0	0	0	507
AL356320.1	0	0	0	163
SELENOWP1	0	0	0	252
AC114495.1	0	0	0	436
NKAIN1	0.01	0.13	0	2987
SNRNP40	11.25	13.47	2.5	3881
AC114495.2	4.04	2.45	2.12	437
ZCCHC17	3.32	3.81	1.01	1921
AL451070.1	0.17	0.17	0.05	439
FABP3	1.2	97.45	0.67	1026
SERINC2	48.43	45.97	24.76	3549
AC209007.1	0	0	0	1342
RNU6-40P	0	0	0	107
LINC01225	0	0	0	3555
LINC01226	0.01	0	0.01	9848
AC114488.1	7.61	0.9	0.4	591
TINAGL1	446.18	294.63	189.12	5281
HCRTR1	0.27	0.36	0.05	2558
PEF1	20.84	20.89	5.2	2227
AC114488.2	0.05	0.1	0.03	2216
AC114488.3	0	0	0.02	480
COL16A1	15.41	58.21	12.57	9269
ADGRB2	6.22	12.14	1.33	7756
MIR4254	0	1.78	1.12	76
AL354919.2	0	0.06	0	537
SPOCD1	1.59	0.52	0.81	7085
AL354919.1	0	0	0	2257
AL136115.2	0.02	0.02	0.05	587
PTP4A2	31.15	28.99	12.22	6267
AL136115.1	0	0	0.18	517
AL136115.3	0	0	0	1873
KHDRBS1	22.8	27.73	4.93	3588
AL445248.1	0	0	0	624
TMEM39B	5.42	8.2	2.17	2820
MIR5585	0	0	2.89	59
KPNA6	8.56	9.03	2.76	7480
AL049795.2	0	0	0	667
TXLNA	32.96	28.3	7.19	5103
CCDC28B	8.83	14.32	5.22	2818
AL049795.1	4.8	3.59	1.72	1357
IQCC	18.03	15.82	5.58	2478
DCDC2B	0.08	0.24	0.08	1869
TMEM234	23.74	17.87	11.16	3571
EIF3I	166.39	164.8	37.64	1725
MTMR9LP	1.19	0.62	0.78	2961
FAM167B	1.17	0.74	1.09	936
LCK	0.02	0.05	0.02	3339
HDAC1	56.6	36.28	11.03	3963
MARCKSL1	275.34	241.66	29.13	1699
AL109945.1	0.4	0	0.06	687
TSSK3	0.24	0.2	0.16	2191
FAM229A	36.42	13.3	9.04	2845
BSDC1	11.6	9.89	3	6271
GAPDHP20	0	0	0	1007
AL356986.1	0	0	0	341
LRRC37A12P	0	0	0	1801
RN7SL122P	0	0	0	301
AL033529.1	0	0	0	3447
ZBTB8B	0.38	1.34	0.26	12834
ZBTB8A	0.37	0.57	0.19	7075
ZBTB8OS	4.26	4.42	1.78	3531
RBBP4	39.9	45.98	7.55	9470
SYNC	0.38	1.98	0.24	3487
AC114489.1	0.02	0	0.09	395
KIAA1522	69.56	65.17	15.27	5965
YARS	29.19	27.53	7.18	8212
S100PBP	4.43	4.09	2.15	9194
FNDC5	0.37	1.95	0.16	3139
HPCA	0.21	0.36	0.07	1991
TMEM54	116.83	145.59	54.93	1417
RNF19B	19.7	13.26	3.87	2610
AL031602.1	0	0	0.09	911
AL355864.1	0	0	0	526
AL355864.2	0	0	0	863
AL020995.1	0.01	0.01	0	1680
AK2	12.79	11.15	2.9	5727
AZIN2	0.47	0.95	0.29	6559
AL662907.1	2.16	1.08	0.68	1360
TRIM62	1.32	1.41	0.5	3646
AL662907.2	0.17	0.39	0.24	3448
AL662907.3	0.05	0	0.02	1947
ZNF362	9.17	8.91	5.56	3331
AL513327.3	8.15	5.7	7.17	469
A3GALT2	0.03	0.01	0	1023
AL513327.1	0.01	0.01	0	4015
PHC2	3.53	2.48	0.76	4975
MIR3605	1.48	0	2.54	100
RN7SKP16	4.92	2.69	1.97	299
AL513327.2	0.06	0.01	0.03	490
TLR12P	0	0	0	2706
ZSCAN20	1.99	1.08	0.74	5308
AC115285.1	0	0	0	736
CSMD2	0	0.04	0	18157
HSPD1P14	0	0	0	1618
HMGB4	0	0	0	2561
CSMD2-AS1	0	0	0	2253
RNA5SP42	0	0	0	115
C1orf94	0	0	0	2576
AC115286.1	0	0	0	434
MIR552	0	0	0	96
SMIM12	0.94	1.01	0.31	8091
GJB5	75	102.69	38.44	1355
GJB4	24.71	4.69	12.12	2840
AL121988.1	0.01	0.01	0.02	560
GJB3	72.08	60.4	33.12	2387
GJA4	0.27	1.46	0.4	1717
AL122010.1	0.51	0.46	0.29	720
DLGAP3	0.29	0.43	0.06	3977
AC114490.1	2.33	1.33	0.44	3346
AC114490.2	0.01	0	0	3099
TMEM35B	0.15	0.03	0.04	922
ZMYM6	1.1	0.9	0.75	9591
RPL12P45	0	0	0	478
ZMYM1	3.21	2.56	1.15	4828
EFCAB14P1	0	0	0	463
AL590434.1	0	0.03	0.09	1886
SFPQ	190.82	191.31	63.97	7426
ZMYM4	5.39	4.7	1.3	7647
RN7SL503P	0	0	0	303
SNORA62	0	3.25	0	966
RPL5P4	2.49	1.66	5.31	886
ZMYM4-AS1	0.08	0.04	0	459
KIAA0319L	9.36	7.24	3.95	9629
AC004865.1	0	0	0	1003
NCDN	25.66	24.3	5.64	4917
AC004865.2	0.04	0.1	0.04	1030
TFAP2E	0.36	0.78	0.33	2189
PSMB2	26.07	23.21	7.75	4843
C1orf216	18.63	25.78	10.69	3629
CLSPN	8.15	8.45	2.64	5411
AL354864.1	0.67	0.48	0.04	539
AGO4	5.1	3.28	1.51	7267
AGO1	4.77	6.09	1.16	13886
AL139286.1	0	0	0	483
AL139286.2	0.74	1.01	0.42	396
AGO3	1.42	1.26	0.62	21157
AL138787.2	0.01	0.01	0	659
AL138787.1	0.15	0.07	0.11	1674
TEKT2	0.52	6.29	0.04	1978
ADPRHL2	57.86	45.84	17.96	1668
COL8A2	0.68	1.19	0.15	4670
TRAPPC3	20.29	20.19	7.07	3527
MAP7D1	48.65	56.17	13.57	5271
RN7SL131P	0	0.52	0	256
THRAP3	14.19	14.26	3.63	4736
UBE2V2P4	0	0	0	259
SH3D21	44.51	2.11	3.43	4474
EVA1B	0.41	12.75	5.77	1211
AL591845.1	45.12	1.85	8.86	1838
STK40	6.52	3.72	1.73	5590
LSM10	11.86	14.37	4.88	1496
RNU4-27P	0	0	0	139
OSCP1	1.11	1.37	0.45	2788
SNORA63C	0	0	1.31	129
MRPS15	81.21	87.27	31.59	2916
CSF3R	0.6	0.07	1.63	8429
FTLP18	0	0	0	523
AL596257.1	0.02	0	0	2694
AC117945.2	0	0	0	1521
AC117945.1	0.06	0	0	463
GRIK3	0	0	0	10111
AL031430.1	0	0	0	1039
MIR4255	0	0	0	72
RNU6-636P	0	0	0	107
AL353604.1	0	0	0	596
RNA5SP43	0	0	0	110
RPS29P6	0	0	0	145
LINC01137	0.59	0.23	0.25	1395
ZC3H12A	15.92	6.5	5.58	3121
MIR6732	0	0	0	60
MEAF6	16.03	14.11	4.62	3487
MIR5581	32.31	33.91	2.85	60
SNIP1	5.12	4.09	1.54	5769
FTH1P1	0	0.5	0	532
AL034379.1	0	0	0	253
DNALI1	17.22	12.9	3.12	4456
GNL2	24.32	24.5	8.1	5745
AL513220.1	0	0.01	0	1326
RSPO1	0.24	0.64	0.05	3089
C1orf109	14.19	11.09	3.1	4434
CDCA8	23.38	25.97	4.26	2469
EPHA10	1.73	0.48	0.12	8152
ACTN4P2	0	0	0	1892
AL929472.1	0	0	0	429
MANEAL	36.59	24	5.26	3018
AL929472.3	0.38	1.61	0	700
YRDC	24.04	24.56	6.58	1826
C1orf122	98.48	68.92	31	2231
MTF1	2.97	2.3	0.74	8024
AL929472.4	0	0.19	0.36	691
AL929472.2	0.83	0.76	0.29	481
INPP5B	2.04	1.88	0.56	8930
SNORA63	0	0	0.67	1093
RNU6-584P	0	0	0	95
SF3A3	26.28	29.65	6.95	4740
RNU6-510P	0	0	0	108
FHL3	7.15	8.77	2.72	2004
UTP11	14.73	14.43	5.28	3385
POU3F1	0	0.06	0	2184
AL139158.2	0	0	0	684
AL139158.1	0	0	0	340
MIR3659	0	0	0	99
AL139158.3	0	0	0	1562
LINC01343	0	0	0	2283
AL513479.1	0	0	0	585
RNU6-753P	0	0	0	107
LINC01685	0	0	0	1497
AL354702.1	0.15	0.14	0.09	1960
AL354702.2	0	0	0	1240
RRAGC	3.45	3.76	1.82	5167
AL139260.2	0	0	0	2171
AL139260.1	0.1	0.07	0.06	976
MYCBP	8.13	7.1	1.79	3039
AL139260.3	0.03	0.02	0.01	3251
GJA9	0.04	0	0.01	2057
RHBDL2	3.66	2.51	1.83	2795
RNU6-605P	0	0	0	108
EIF1P2	0.23	0	0	350
AKIRIN1	33.88	33.75	9.18	2741
NDUFS5	76.36	92.97	29.95	548
MACF1	7.02	6.38	2.8	42672
RNU6-608P	0	0	0	104
RNA5SP44	0	0	0	133
AL356055.1	0	0	0	446
AL442071.1	0.08	0.02	0.03	558
HSPE1P8	0	0	0	288
BMP8A	0.04	0.04	0	1692
OXCT2P1	0.38	0.52	0.11	1535
AL365277.1	1.01	0.83	0.84	3059
PPIEL	0.13	0.08	0.06	813
PABPC4	204.08	308.57	105.19	6782
AL365277.2	0.46	0.93	0.19	551
SNORA55	27.36	17.92	3.76	135
HEYL	0.84	1.77	0.17	3661
AL035404.2	0	0	0	304
NT5C1A	0.03	0.14	0	1107
HPCAL4	0.42	0.48	0.08	4962
PPIE	5.85	6.13	1.67	8071
AL035404.1	0	0	0	568
RNU7-121P	0	0	0	62
BMP8B	2.03	1.05	0.35	4822
OXCT2	3.7	0.44	0.83	1826
AL033527.3	1.35	0.45	0.63	1196
AL033527.1	0	0	0	154
AL033527.5	0.47	0.21	0.17	1744
AL033527.4	0.01	0	0	673
TRIT1	7.02	6.61	2.6	2663
MYCL	3.35	7.23	0.53	5063
AL033527.2	0	0	0	785
MFSD2A	11.01	3.78	1.55	4007
AL663070.1	2.43	0.74	0	725
CAP1	58.25	43.27	10.21	3814
PPT1	67.79	101.02	32.74	5088
AL512599.1	0	0	0.25	685
RLF	2.22	1.8	0.5	6246
RNU6-1237P	0	0	0.79	107
TMCO2	0.05	0.05	0.01	889
AL050341.2	13.62	15.42	7.14	1541
ZMPSTE24	23.48	19.61	8	3572
AL050341.1	0.94	0.85	0	313
COL9A2	4.37	1.99	2.24	4151
AL031985.2	0	0	0	480
SMAP2	1.45	1.44	0.41	3631
AL031985.1	0	0	0	418
AL031985.4	0	0	0.01	673
ZFP69B	0.57	0.9	0.21	2386
AL031985.3	1.92	3.05	0.99	2449
AL603839.4	0	0.53	0	1005
ZFP69	1.5	1.42	0.61	3248
AL603839.3	0.15	0.07	0.06	605
EXO5	6.72	9.05	3.18	3092
AL603839.1	1.72	0.9	0.28	432
AL603839.2	0.1	0.28	0.06	546
ZNF684	0.94	1.03	0.46	3039
AL356379.1	0	0	0	126
GTF2F2P2	0	0	0	721
RIMS3	1.02	1.53	0.11	7235
AL031289.1	0.05	0.09	0.01	471
NFYC-AS1	10.44	8.31	1.69	1687
NFYC	3.47	3.87	1	5990
MIR30E	0	0	0	92
MIR30C1	0	0	0	89
KCNQ4	0.74	0.35	0.14	4183
RN7SL326P	0.5	0	0	296
CITED4	81.41	83.07	24.26	1316
AC119677.1	0	0	0	471
AL391730.1	0.18	0	0	921
UBE2V1P8	0	0	0	265
CTPS1	31.57	29.96	6.4	5462
SLFNL1-AS1	0.68	0.26	0.15	4800
SLFNL1	0.19	0.38	0.11	4310
SCMH1	1.12	1.03	0.34	4447
RPL23AP17	0	0	0	499
AC093151.3	0.01	0	0.01	1468
AC093151.1	0	0	0	313
FOXO6	1.1	2.78	0.89	2398
AC093151.2	0	0	0.25	394
RNA5SP45	0	0	0	92
EDN2	0.07	0.36	0	1639
HIVEP3	0.08	0.06	0.02	14218
AL445933.2	0	0	0	265
AL445933.1	0.07	0	0.04	2242
HNRNPFP1	0	0	0	1133
AC114492.1	0	0	0	454
GUCA2B	7.93	0.17	0	597
GUCA2A	1.66	0	0	569
FOXJ3	2.77	1.93	0.6	6893
AC096540.1	0	0	0	661
RIMKLA	1.22	0.25	0.19	8981
AL513331.1	0	0	0.21	397
ZMYND12	0.24	0.19	0.05	2195
PPCS	14.07	9.77	4.05	2590
CCDC30	0.16	0.15	0.06	13504
AL445669.1	0.19	0	0.22	755
TMSB4XP1	0	0	0	135
RNU6-536P	0	1.26	3.17	107
AL445669.2	0.35	0.64	0.8	421
PPIH	17.33	19.29	5.22	1444
AC098484.2	0.4	0.32	0.17	601
YBX1	197.93	304.53	53.62	1930
CLDN19	0.14	0.02	0	3602
P3H1	12.52	18.39	14.81	6766
C1orf50	0.43	0.13	0.33	1522
AC098484.3	0	0	0	1348
AC098484.1	0.15	0.14	0.09	484
TMEM269	0.09	0.08	0.06	4373
SVBP	5.62	7.58	2.62	1208
ERMAP	4.74	3.84	1.39	4631
AL512353.1	1.14	0.83	0.34	1617
ZNF691	7.25	8.76	4.07	2036
AL512353.2	0.07	0	0	1962
AL512353.3	0	0	0	1326
ATP6V1E1P1	0	0.2	0	681
SLC2A1	215.38	40.6	16.94	4721
AC099795.2	2.34	0.61	0.19	440
SLC2A1-AS1	0.13	0.02	0.14	3364
AC099795.1	0	0	0	852
RNU6-880P	0	0	0	107
AL161637.1	0	0	0	412
FAM183A	2.19	2.1	0.87	843
EBNA1BP2	7.93	8.98	1.94	3561
MIR6733	0	0	0	61
CFAP57	0.1	0.23	0.07	5764
RNA5SP46	0	0	0	120
TMEM125	67.73	56.97	29.32	2127
C1orf210	22.19	24.29	7.26	1516
TIE1	0.03	0	0.04	6694
MPL	0.04	0.06	0	2086
AL139289.2	1.66	1.21	0.49	661
CDC20	207.97	295.56	49.24	2038
ELOVL1	414.59	342.74	120.87	2507
MIR6734	0	0	0	68
MED8	38.98	39.46	15.27	2704
AL139289.1	0.15	0.13	0.1	731
SZT2	11.47	8.08	3.46	25040
SZT2-AS1	2.7	1.23	0.19	699
MIR6735	0	0	0	73
HYI	30.25	21.62	6.35	2740
HYI-AS1	0.1	0	0.05	545
PTPRF	48.59	64.43	13.64	10712
KDM4A	13.4	14.6	2.71	5172
KDM4A-AS1	0.53	0.67	0.17	1931
ST3GAL3	0.13	0.16	0.03	4443
AL451062.1	0	0	0	469
AL451062.2	1.09	0.49	2.49	271
MIR6079	0	0	0	62
SHMT1P1	0	0	0	1312
ARTN	4.45	59.59	5.72	2658
AL357079.1	1.88	1.53	0.69	557
IPO13	23.33	27.25	10.32	5083
DPH2	68.95	61.48	11.66	2930
ATP6V0B	425.71	312.52	210.54	3535
B4GALT2	20.99	26.72	4.2	3772
CCDC24	27.01	17.06	11.03	3554
SLC6A9	9.3	32.81	2.74	5159
AL139220.2	0.02	0.01	0.02	7999
AL139220.1	0	0	0	520
KRT8P47	0	0	0	1398
RN7SL479P	0	0	0	300
KLF17	0	0	0	3131
AL356653.1	0	2.23	0	360
KLF18	0	0	0	3159
AL359839.1	0	0	0	1160
OOSP1P1	0	0	0	274
AL035417.1	0	0	0	214
AL035417.2	0	0	0	796
DMAP1	79.19	66.54	38.45	5599
ERI3	3.47	3.36	0.64	2642
ERI3-IT1	0.68	1.54	1.07	619
RNU6-369P	0	0	0	102
RNF220	2.6	2.48	0.52	9687
MIR5584	0	0	0	60
TMEM53	2.09	1.55	0.74	3635
C1orf228	0.2	0.14	0.05	3166
RNU5F-1	0	0	0	117
RNU5D-1	1.28	0	0	116
KIF2C	33.96	33	7.48	3646
AL592166.1	0.13	0.07	0.06	765
RPS8	1662.57	1667.44	447.16	2847
SNORD55	0	0	0	80
SNORD46	18.51	9.06	7.33	310
SNORD38A	2.13	1.93	0	70
SNORD38B	0	0	0	69
RPS15AP11	0.76	0	0.22	385
BEST4	2.67	1.13	1.1	2047
PLK3	34.83	9.18	14.08	3479
TCTEX1D4	0.58	0	0.33	763
BTBD19	16.08	2.05	7.6	3520
PTCH2	0.71	1.37	0.23	5149
RNU5E-6P	0	0	0	115
AL136380.1	1.82	2.49	2.61	162
EIF2B3	1.05	1.29	0.41	3411
RNA5SP47	0	0	0	109
CCNB1IP1P1	0	0	0	839
AL136380.2	0	0	0	492
MRPS17P1	0	0	0	3130
HECTD3	50.46	37.63	10.24	5077
UROD	118.08	133.57	39.69	2908
ZSWIM5	0.11	0.14	0.04	6046
OSTCP5	0	0	0.37	453
LINC01144	1.97	1.87	1.08	1710
HPDL	54.68	49.4	6.86	1629
MUTYH	28.57	12.18	10.06	3909
TOE1	47.22	28.94	8.4	2742
TESK2	0.69	0.69	0.29	3322
AL451136.1	0	0	0.26	325
CCDC163	3.92	2.36	0.69	2757
MMACHC	4.64	4.52	1.08	5296
PRDX1	320.31	318.19	63.63	1522
HMGB1P48	0	0	0	598
AKR1A1	28.95	33.57	9.38	3121
AL355480.3	0	0	0.81	96
AL355480.1	1.44	1.31	0	99
NASP	54.33	67.2	22.51	8304
AL355480.2	0	0	0	84
AL355480.4	0	0	0	69
CCDC17	8.55	5.62	2.87	3323
GPBP1L1	22.87	16.14	5.19	7433
RPS15AP10	11.93	6.65	22.47	382
AL604028.2	7.64	5.25	2.03	788
TMEM69	39.21	34.39	11.54	2439
IPP	1.49	0.91	0.31	3705
AL604028.1	3.62	1.28	1.26	598
AL603882.1	0	0	0	681
MAST2	2.75	2.4	0.79	7877
TMA16P2	0	0	0	601
PIK3R3	0.7	1.33	0.5	7410
AL358075.4	0	0	0	1553
AL358075.1	0	0	0	649
AL358075.3	0	0	0	226
AL358075.2	0.13	0.09	0.09	339
TSPAN1	154.33	21.26	17.47	2366
AL672043.1	0	0	0	395
POMGNT1	35.85	31.21	11.95	6198
LURAP1	0.47	0.57	0.24	1854
RAD54L	18.25	15.34	3.86	3212
LRRC41	16.02	14.97	3.83	8606
UQCRH	75.25	70.16	22.3	1408
NSUN4	8.34	5.94	2.4	8468
AL122001.1	0	0	0.68	370
FAAH	19.24	12.43	7.62	2776
FAAHP1	0.16	0.22	0.15	2476
LINC01398	0	0	0.02	1398
DMBX1	5.33	12.67	3.6	2896
AL136373.1	0	0	0	1449
MKNK1-AS1	0.01	0.02	0.02	2445
KNCN	0	0	0	2810
MKNK1	5.67	4.22	2.51	8070
MOB3C	7.26	6.42	3.18	5916
ATPAF1	5.2	7.56	1.34	5677
NENFP1	0	0	0	466
TEX38	0	0.06	0	1490
EFCAB14-AS1	0	0.02	0	584
EFCAB14	18.58	20.56	5.94	6285
AL593856.1	0	0	0	805
CYP4B1	3.9	11.98	2.92	3466
CYP4Z2P	0	0	0	1598
AL731892.1	0	0	0	1192
CYP4A11	0.13	0.01	0	3890
CYP4A26P	0	0	0	196
CYP4A43P	0	0	0	121
CYP4A27P	0	0	0	190
CYP4A44P	0	0	0	154
CYP4X1	0.28	3.14	2.04	2548
CYP4Z1	0.01	0.04	0.02	1996
AL450996.1	0	0	0	1202
CYP4A22-AS1	0.07	0.02	0.05	921
CYP4A22	0.01	0	0.02	3859
MTND1P34	0	0	0	671
LINC00853	1.21	0.49	0.62	661
PDZK1IP1	28.19	0.13	0.72	1438
TAL1	0.94	0.65	0.05	5700
AL135960.1	0	0	0	4036
STIL	4.17	3.85	0.82	7291
CMPK1	17.02	11.66	3.41	3844
LINC01389	0.03	0.07	0	483
FOXE3	0.44	0.34	0.04	1981
FOXD2-AS1	22.69	21.96	4.75	2509
FOXD2	21.81	11.24	3.09	4675
AL356458.1	0	0	0	465
RPL21P24	0	0	0	448
ATP6V0E1P4	0	0	0	242
LINC01738	0	0	0	815
TRABD2B	0.01	0.01	0	7034
AL691459.1	0	0	0	407
AC096541.1	0	0	0	1807
AL356289.1	0	0	0	1477
AL356289.2	0	0	0	292
CYP46A4P	0	0	0	267
SKINT1L	0	0.01	0	2010
AL356289.3	0	0	0.03	2669
AL109659.1	0.01	0.01	0	651
SLC5A9	0.42	0.02	0	4535
AL109659.2	0.26	0.32	0.05	1674
AL109659.3	0	0	0	950
SPATA6	0.15	0.18	0.05	5939
PPP1R8P1	0	0.38	0	1044
RNU6-723P	0	0	0	107
AL356968.2	0	0.11	0.07	1257
RNU4-61P	0	0	0	107
AL356968.1	0	0	0	474
AGBL4	0	0	0	7462
BEND5	0.04	0.14	0	2138
AC092264.1	0	0	0	713
AL590432.1	0	0	0	566
AGBL4-IT1	0	0	0	514
AL390023.1	0	0	0	262
ZNF859P	0	0	0	1966
AL645730.1	0	0	0	1901
MTND2P29	0	0	0	412
ELAVL4	0	0	0	6963
AL583843.1	0	0	0	346
AL592182.2	0	0	0	858
AL592182.1	0	0	0	250
AL596275.2	0	0	0	3489
AL592182.3	0	0	0	3304
AL596275.1	0	0.15	0	877
HMGB1P45	0	0.28	0	653
FCF1P6	0	0	0	595
DMRTA2	0.05	0.02	0.01	3225
AL049637.2	0.09	0	0	930
FAF1	1.24	1.04	0.24	7545
AL049637.1	0	0	0	503
RNU6-1026P	0	0	0	108
PHBP12	0	0	0	811
MRPS6P2	0	0	0	370
CDKN2C	9.12	6.76	1.81	3318
MIR4421	0	0	0	69
MIR6500	0	0	0	86
C1orf185	0	0	0	1105
CFL1P2	0	0	0	684
LINC01562	0	0	0	2366
RNF11	7.45	6.59	1.7	3122
AL162430.1	0.17	0	0	870
AL162430.2	0.13	0	0	435
TTC39A	4.12	2.02	1.03	9362
TTC39A-AS1	0	0.09	0	1222
EPS15	2.71	2.27	0.66	7440
AL671986.1	0	0	0	955
RNU6-877P	0	0	0	107
AC104170.2	0	0	0	678
AC104170.1	0.06	0.02	0.03	476
RNU6-1281P	0	0	0	105
CALR4P	0.02	0.02	0.03	2704
OSBPL9	4.75	4.09	1.47	9523
GAPDHP51	0	0	0	1000
SLC25A6P3	0	0	0.1	879
SNORA26	33.94	18.74	10.41	1372
NRDC	24.44	23.23	9.78	6773
AL050343.1	0.25	0.31	0.05	1819
AL050343.2	1.05	0	0.3	280
MIR761	0	0	0	59
TSEN15P2	0	0	0	358
RAB3B	10.39	0.83	0.15	12844
RNA5SP48	0	0	0	126
AL445685.2	0	0	0	342
RN7SL290P	0	0	0	300
TXNDC12	34.06	26.28	11.14	3630
KTI12	28.94	23.44	5.83	1714
AL445685.1	0.01	0	0	762
TXNDC12-AS1	0	0	0	391
BTF3L4	10.81	8.36	2.69	6022
ZFYVE9	0.98	1.4	0.23	5809
RN7SL788P	0.47	0	1.33	316
AL139156.2	0	0	0.5	340
AL139156.1	0	0	0	841
PDCL3P6	0.62	0.57	2.02	706
AL139156.3	0	0	0	394
DNAJC19P7	0	0	0	344
ANAPC10P1	0.53	0.24	0.76	556
CC2D1B	27.19	22.91	12.57	7495
AL513218.1	1.88	3.42	2.8	391
PLA2G12AP1	0.78	0.47	1.18	568
ORC1	5.67	6.82	0.84	3157
PRPF38A	24.02	23.96	5.55	5658
ZCCHC11	4.05	4.18	1.23	16199
AL591167.1	0.97	0.29	0	456
EEF1GP7	0	0	0	703
GPX7	4.39	8.93	1.73	1691
FAM159A	0.02	0	0	2508
COA7	12.65	13.15	2.49	4165
NDUFS5P3	0	0	0	321
RN7SL62P	0	0	0	297
ZYG11B	1.92	1.37	0.48	8198
RNU2-30P	1.05	0.95	0	141
RPS13P2	0.32	1.18	0.55	455
RNU6-969P	0	0	0	105
ZYG11A	0.08	0.11	0.04	4694
AC099677.4	0.57	0.52	0	380
ECHDC2	17.48	6.83	9.52	11572
AC099677.1	0	0	0	175
AC099677.2	0.84	0	0.96	175
SCP2	7.92	4.12	1.79	8305
MIR1273F	4.49	0	0.86	99
MIR5095	0	0	0	88
MIR1273G	0	0	0	100
AC099677.3	0	0	0	395
AL445183.3	0	0	0	502
TUBBP10	0	0	0	1301
PODN	0.27	0.39	1.1	4900
AL445183.1	0	0	0	467
HIGD1AP11	0	0	0.3	280
SLC1A7	0.02	0	0.07	5407
AL445183.2	0.15	0	0	1871
AL606760.4	0	0	0	718
CPT2	8.64	4.39	1.51	10452
AL606760.2	0.84	0.4	0.36	1227
C1orf123	39.28	29.67	12.9	4487
AL606760.3	0.04	0.04	0	3591
MAGOH	32.4	34.85	10.43	1463
AL606760.1	0.88	0.74	0.68	1181
LRP8	2.44	2.14	0.89	10258
AL355483.4	0.44	0	0	470
AL355483.2	0	0	0	675
AL355483.1	0.85	0.38	0.73	237
AL355483.3	0.05	0	0	752
LINC01771	0.05	0	0.01	567
AC119428.1	0	0	0	383
AC119428.2	0	0	0	850
SLC25A3P1	0	0	0	3164
DMRTB1	0	0	0	2440
GLIS1	0	0	0	3113
RNU7-95P	0	0	0	64
NDC1	18.08	16.31	4.43	5135
SNORA58	3.23	0.98	3.09	273
AL049745.1	0	0	0	286
YIPF1	7.76	6.11	2.89	2072
DIO1	0.06	0.01	0	2282
HSPB11	7.05	5.18	3.62	3236
LRRC42	16.92	15.74	4.97	2411
HNRNPA3P12	0.28	0.38	0	1063
LDLRAD1	0.19	0	0.05	2375
TMEM59	113.27	53.83	37.97	9149
AL353898.3	1.25	0.3	0.77	1755
TCEANC2	1.39	1.35	0.43	12165
MIR4781	0	0	0	76
AL353898.1	0	0	0	238
AL353898.2	0	0	0	255
AL357673.1	0	0	0	3952
CDCP2	0	0	0	3229
AL357673.2	0	0	0	4969
CYB5RL	2.23	1.9	0.81	8926
MRPL37	14.72	16.93	3.44	2549
SSBP3	1.7	2.29	0.38	5227
SSBP3-AS1	0.56	0.2	0.32	2624
AL161644.1	0.07	0	0	1111
AL035415.1	0	0	0	289
AC099796.1	0	0	0	683
AC099796.2	0	0	0	108
HNRNPA1P63	0	0	0	963
ACOT11	2.25	1.1	0.97	9768
FAM151A	0.07	0.01	0.02	2005
AL590093.1	0	0	0	623
MROH7	0.01	0.01	0	9088
MROH7-TTC4	0	0	0	7090
TTC4	0.28	0.33	0.07	3527
PARS2	4.56	3.19	0.53	2347
TTC22	12.13	3.2	1.79	6055
AC096536.2	0	0	0	343
LEXM	0.07	0.01	0.03	1777
DHCR24	125.33	127.75	23.1	4250
AC096536.3	1.04	1.18	0.6	575
AC096536.1	0.34	0.52	0.52	765
AL590440.2	0	0	0	1733
TMEM61	0.22	0.41	0.32	1097
AL590440.1	0.01	0	0.01	428
BSND	0.01	0.04	0.01	3472
PCSK9	158.67	59.5	14.67	4981
USP24	11.73	7.19	3.02	11772
MIR4422HG	0	0	0	638
GYG1P3	0	0	0	994
MIR4422	0	0	0	83
GOT2P1	0	0	0	1309
MTCO2P34	0	0	0	607
RN7SKP291	0	0	0	327
RNU6-830P	0	0	0	107
AL603840.1	0	0	0	4913
LINC01753	0	0	0	644
PIGQP1	0	0	0	430
LINC01755	0	0	0	453
AL353681.1	0	0	0	731
AC119674.1	0	0	0	7878
AC119674.2	0	0	0	2655
RPSAP20	0.16	0.15	0	890
LINC01767	2.34	0	0.08	545
PLPP3	1.51	0.29	0.18	5286
RPL21P23	0	0	0	460
RPL23AP85	0	0	0	433
AC099789.1	0	0	0	141
PRKAA2	1.3	1.08	0.5	9354
FYB2	0	0.01	0	4633
AL360295.1	0	0	0	1824
C8A	0	0	0	2356
C8B	0	0	0	2729
AL161740.1	0	0	0	610
DAB1	0	0.09	0	7548
AL390243.1	0	0	0	708
RPS20P5	0	0	0	360
DAB1-AS1	0	0	0	4336
HNRNPA1P6	0	0.09	0	1447
RPS26P15	0	0	0	348
AL445193.2	0	0	0	620
AL445193.1	0	0	0	141
AL357373.1	0	0	0	322
OMA1	1.68	0.79	0.67	3718
AL035411.2	0	0	0	421
RN7SL713P	0	0	0	302
TACSTD2	2366.23	1767.43	901.61	2351
AL035411.1	1.28	0.97	0.61	690
MYSM1	7.18	5.11	2.08	8938
AL136985.3	0.01	0	0.01	4739
JUN	110.64	122.86	22.89	3540
LINC01135	0	0	0	996
AL136985.2	0	0	0	535
AL136985.1	0	0	0	395
AC105277.1	0.05	0.03	0.02	1746
LINC01358	0	0	0	6730
PHBP3	0	0	0	819
AL592431.2	0	0	0	171
AL592431.1	0	0	0	317
HSD52	0	0	0	2641
AC093424.1	0	0.4	0.25	338
FGGY	0.06	0.05	0.02	12174
MIR4711	0	0	0	70
AL035416.1	0	0	0	767
HOOK1	11.31	7.78	1.68	6758
CYP2J2	1.84	1.34	0.96	2990
RN7SL475P	0	0	0	298
C1orf87	0	0	0	4422
PGBD4P8	0	0	0	562
AC097066.1	0	0	0	683
LINC01748	0.01	0	0.11	10622
AC099792.1	0	0	0	4285
NFIA	0.16	0.14	0.07	10872
NFIA-AS2	0	0.01	0	1843
AC096947.1	0	0.57	1.43	470
NFIA-AS1	0	0	0	842
AC099791.1	0	0	0	715
TM2D1	8.79	5.76	3.95	5516
AC099791.2	0.34	1.57	0.59	427
PATJ	2.21	1.47	0.62	11867
RNU6-414P	1.42	0	0	104
RNU6-1177P	0	0	2.44	104
LAMTOR5P1	1.09	0	0.62	270
RN7SL180P	0	0.46	5.16	294
MIR3116-1	0	0	0	74
MIR3116-2	0	0	0	68
PIGPP2	0	0	0	458
RPS15AP7	0	0	0	405
L1TD1	0	0.01	0	3849
AL162739.1	0	0	0	307
KANK4	0.05	0.82	0.01	5980
RNU6-371P	0	0	0	108
USP1	41.15	37.67	7.32	4263
DOCK7	2.01	1.95	0.43	24872
AL451044.1	0	0	0	238
ANGPTL3	0.03	0	0	3250
AL138847.2	0.08	0	0	1819
AL138847.1	0.81	0	0.77	546
AC103923.1	0.04	0.05	0	1228
ATG4C	1.31	1.31	0.44	3110
AC099794.1	0.03	0	0.01	447
AC099794.2	0	0	0.28	303
LINC01739	0	0	0	2005
AL162400.1	0	0	0	359
AL162400.2	0	0	0	157
AC096543.1	0	0	0	823
LINC00466	0	0	0	4490
RNA5SP49	0	0	0	115
AC096543.2	0	0	0	859
RPSAP65	0	0	0	595
FOXD3-AS1	3.79	11.14	4.48	1208
FOXD3	1.48	8	1.17	2086
MIR6068	0	0	0	60
AL049636.1	0	0	0	1357
ALG6	4.35	4.08	1.87	4950
ITGB3BP	1.42	1.33	0.44	5459
EFCAB7	1.74	1.45	0.67	5704
RN7SL488P	0	0	0	286
RNU7-123P	0	0	0	60
DLEU2L	1.36	0.86	0.43	3555
DLEU2_6	0	0	1.24	384
DLEU2_5	0	0	1.01	168
DLEU2_4	0	0	2.95	116
DLEU2_3	0	0	2.33	146
DLEU2_2	1.65	0	0.94	180
DLEU2_1	0	0	0.71	240
PGM1	3.37	2.17	0.94	4090
RN7SL130P	1.93	1.32	4.14	305
ROR1	0.13	0.12	0.06	6715
AL161742.1	0	0	0	584
CFL1P3	0	0	0	490
RNU6-809P	0	0	0	107
ROR1-AS1	0	0	0	3544
UBE2U	0	0	0	1838
RNU7-62P	0	0	0	62
CACHD1	0.47	0.53	0.22	6345
MIR4794	0	0	0	77
RAVER2	2.43	2.16	0.61	6070
JAK1	9.24	3.98	1.03	6317
AL606517.2	0	0	0	241
AL606517.1	0	0	0	387
LINC01359	0.02	0.04	0.07	6617
SLC2A3P2	0.1	0.09	0.06	1480
AL357078.3	0.71	0	0.54	618
RNU6-1176P	0	0	1.58	107
MIR3671	1.69	1.53	0	88
MIR101-1	0	0	1.13	75
AL357078.1	0.4	0	0.15	310
AL357078.2	0	0	0	427
MRPS21P1	0	0	0	223
AK4	1.61	0.95	0.4	7578
RPS29P7	0	0	0.49	171
DNAJC6	0.03	0.04	0.01	6954
AL139294.1	0	0	0	512
COX6CP13	0	0	0	226
RNU2-15P	0	0	0	191
LEPROT	31.38	23.04	10.81	5237
LEPR	0.1	0.06	0	11370
AC119800.1	0	0.03	0.02	423
AC097063.1	0	0	0	1797
RN7SL854P	0	0	0	295
PDE4B	0	0.01	0	8644
AL590783.1	0	0	0	456
RNU4-88P	0	0	0	86
SGIP1	0.01	0.02	0.02	10477
MIR3117	0	0	0	78
AL139147.1	0	0	0	1156
TCTEX1D1	0	0	0	3100
INSL5	0	0	0	715
WDR78	0.15	0.2	0.04	6704
AL592161.1	0	0	0	861
MIER1	4.56	3.3	1.16	8273
SLC35D1	7.36	2.06	1.23	6162
C1orf141	0	0	0	5022
SNORA31	20.79	12.94	7.52	3263
AL133320.1	0.06	0.17	0	2352
IL23R	0	0	0	3267
RNU6-586P	0	0	0	104
RNU4ATAC4P	0	0	0	126
AL389925.1	0	0	0	728
IL12RB2	0.13	0.09	0.03	4233
SERBP1	120.05	110.99	19.31	7676
RNU6-387P	0	0	0	105
LINC01702	0	0	0	805
RNU6-1031P	0	0	0	107
AL590559.1	0	0	0	374
RN7SL392P	0	0	0	299
HNRNPCP9	0	0	0	859
GADD45A	92.41	58.04	29.94	2069
GNG12	3.02	1.71	0.47	4724
RNU7-80P	0	0	1.4	61
GNG12-AS1	0	0	0	3465
AL157407.1	0	0.15	0	904
DIRAS3	2.48	0.49	0.21	1973
ARL5AP3	0	0	0	386
WLS	9.66	8.94	2.85	4469
CTBP2P8	0.77	0.3	0.32	1330
MIR1262	0	0	0	93
RPS7P4	0.76	0	0.29	582
COX6B1P7	0	0	0	235
ELOCP18	0	0	0	337
AL139413.1	0	0	0	217
RPE65	0.02	0	0.02	2610
DEPDC1	14.61	12.03	2.99	5904
AL138789.1	4.86	0.54	4.02	960
DEPDC1-AS1	0.05	0.05	0.01	1247
TXNP2	0	0	0	295
LINC01707	0	0	0	627
AL512271.1	0	0	0	434
LINC01758	0	0	0	458
LRRC7	0	0.01	0	14652
SGO1P1	0	0	0	1447
RN7SL538P	0	0	0	304
PIN1P1	0	0	0	996
AL158840.1	0	0	0	948
LRRC40	2.98	2.78	0.68	2884
RN7SL242P	0.5	0	0.28	297
SRSF11	55.64	42.09	25.08	8473
AL353771.1	0.06	0	0	457
ANKRD13C	2.51	1.63	0.74	4595
HHLA3	1.04	0.46	0.4	1222
AL158839.1	0	0	0.19	575
CTH	1.64	1.38	2.5	2414
AL354872.2	0.95	1.43	1.99	466
AL354872.1	0	0	0	967
CASP3P1	0	0	0	609
LINC01788	0	0	0	2086
AL513285.1	0	0	0	432
PTGER3	0.02	0.01	0	9653
AL031429.1	0	0	0	749
AL031429.2	0.23	0	0	649
ZRANB2-AS1	0.05	0.03	0	967
ZRANB2	48.62	38.13	14.6	4993
MIR186	27.61	9.41	21.72	86
ZRANB2-AS2	0.01	0	0	7441
AL358453.1	0	0	0	250
NEGR1	0	0	0	13406
AL354949.1	0	0	0	170
AL359821.1	0	0	0	182
NEGR1-IT1	0	0	0	534
GDI2P2	0	0.44	0.14	608
RPL31P12	0	0.37	0	358
RNU6-1246P	0	0	0	107
AL583808.1	0	0	0	499
AL583808.2	0	0	0	1382
AL732618.1	0	0	0	301
KRT8P21	0	0	0	1491
RN7SKP19	0	0	0	252
LINC01360	0	0	0	4634
LINC02238	0	0	0	819
RNA5SP50	0	0	0	107
RNU4ATAC8P	0	0	0	109
LRRIQ3	0.07	0.06	0.02	8759
FPGT	1.7	1.21	0.46	4180
FPGT-TNNI3K	0.01	0	0	9358
TNNI3K	0	0	0	4719
AC093158.1	0	0	0	1408
AC105271.1	0	0	0	905
LRRC53	0	0	0	3859
ERICH3	0	0	0	8779
ERICH3-AS1	0	0	0	5371
AC135803.1	2.34	0.47	0.45	565
CRYZ	18.53	7.55	2.34	4085
TYW3	6.13	5.42	1.43	4616
AC133865.1	0	0	0	339
AC099786.3	0	0	0	1410
AC099786.1	0	0	0	670
LHX8	0	0.03	0.01	3977
AC099786.2	0	0	0	2203
RNU6-622P	0	0	0	103
SLC44A5	1.25	0.52	0.36	6299
AC093156.1	0	0	0	670
RNU6-503P	0	0	0	105
AL096829.1	0	0	0	457
AL096829.2	0.79	0	0.34	742
AL357314.1	0.06	0.04	0	806
ACADM	9.67	5.5	1.28	4783
DLSTP1	0.11	0.1	0	1354
RABGGTB	75.49	53.8	30.21	5913
SNORD45C	0	0	0	79
SNORD45A	0	0	0	84
SNORD45B	0	0	0	72
MSH4	0.01	0.03	0.01	3266
ASB17	0	0	0	1107
AC092813.1	0	0	0	1121
AC092813.2	0	0	0	399
ST6GALNAC3	0.02	0.13	0	7237
AC103592.1	0	0	0	664
AC104458.1	0	0.58	0	463
TPI1P1	4.89	3.21	1.23	750
RNU6-161P	0	0	0	106
AC099060.1	0	0	0	448
ST6GALNAC5	0	0	0	4263
MIR7156	0	0	0	60
AL035409.1	0	0.01	0	497
PIGK	3.61	3.07	1.72	5513
AC113935.1	3.97	5.78	1.52	555
AC093433.1	0	0	0	571
AK5	0	0	0	6919
AC095030.1	0	0	0	377
RNU7-8P	0	0	0	62
ZZZ3	3.95	2.41	0.76	9008
RNA5SP20	0	0	0	84
RN7SL370P	0	0	0	295
USP33	12.52	7.08	2.22	6918
ACTG1P21	0	0	0	1000
MIGA1	2.49	1.5	0.76	9594
RNA5SP21	0	0	0	96
AC138392.1	0	0.29	0.09	921
NSRP1P1	0.87	0.39	3.03	1693
HSPE1P25	0	0	0.31	251
NEXN-AS1	0	0.07	0.03	2292
NEXN	0.14	0.31	0.2	4436
FUBP1	45.21	49.01	10.75	5666
DNAJB4	2.33	1.61	1.03	3783
GIPC2	0.59	0.23	0.1	3973
AC103591.3	0	0	0	209
AC103591.2	0.77	0.35	0.33	766
RNU6-1102P	0	0	0	96
AC103591.1	0.26	0	0.45	556
RNA5SP22	0	0	0	109
RNFT1P2	0	0	0	757
MGC27382	0	0	0	2481
PTGFR	0	0	0	4714
AC096531.1	0	0	0	107
RNA5SP23	0	0	0	105
IFI44L	14.81	1.54	21.93	10240
IFI44	51.06	10.66	30.06	2038
AC104837.2	0.69	0.95	0.6	424
AC104837.1	0	0	0.05	1587
ADGRL4	0	0	0	3677
PSAT1P3	0	0	0	1111
AL353651.1	0	0	0	355
AL353651.2	0	0	0	559
ADH5P2	0	0	0	1124
[truncated: 54,651 more rows]
