# Supplementary material for: Functional and genomic characterization of three novel cell lines derived from a metastatic gallbladder cancer tumor
Source: Biol Res. 2020 Apr 15;53:13. doi: 10.1186/s40659-020-00282-7 (PMC7158131; doi:10.1186/s40659-020-00282-7)
Supplement: Supplementary file 5 — Additional file 5. Sequencing statistics. [file 40659_2020_282_MOESM5_ESM.xlsx]

## Sheet: S5_Appendix
S5_Appendix. Sequencing statistics
			Raw		Filtered*		Exonic		not in dbSNP
Sample	Raw paired-end reads	% Mapped reads	SNVs	InDels	SNVs	InDels	SNVs	InDels	SNVs	InDels	Total
PUC-GBC1	38691957	95.65%	214341	27018	41072	4755	8823	235	153	80	233
PUC-GBC2	37958242	95.66%	174195	21695	35490	4121	8768	246	137	86	223
PUC-GBC3	31058636	94.92%	259831	31472	35220	4315	5928	157	92	51	143
*Filtering criteria: read depth > 20, allelic depth > 10, mapping quality > 40 and Fisher’s strand < 60
